# Supplementary material for: Effects of Complete Submergence on Growth, Survival and Recovery Growth of Alisma orientale (Samuel.) Juz
Source: Plants (Basel). 2024 Nov 13;13(22):3189. doi: 10.3390/plants13223189 (PMC11598203; doi:10.3390/plants13223189)
Supplement: Supplementary file 1 [file plants-13-03189-s001.zip]

Archive with 1 entries (1 files):
- plants-3263268-supplementary.pdf
